# Supplementary material for: Medical‐financial partnerships for improving financial and medical outcomes for lower‐income Americans: A systematic review
Source: Campbell Syst Rev. 2024 Dec 6;20(4):e70008. doi: 10.1002/cl2.70008 (PMC11621975; doi:10.1002/cl2.70008)
Supplement: Supplementary file 2 — Supporting information. [file CL2-20-e70008-s001.xlsx]

## Sheet: Extraction of study data
First author	Reviewer Name	Study author, year	1. Report type:	2. Intervention	3. Participants Receiving Services	4. Is financial coaching included in the intervention?	5. If yes, check all that apply within financial coaching	6.Financial Coaching component (check all that apply)	7.Financial service(s) provided in intervention outside of financial coaching (Check all that apply)	8.Other services provided in intervention (Check all that apply)	9.What did the control/comparison group receive?	10.Whose financial programming was delivered?	11.Who provided the financial services? (check all that apply)	12.Did the staff delivering the intervention receive any training for the intervention?	13. If yes, what was the nature of the training? (check all that apply)	14.MFP funding mechanism (check all that apply)	15.Total number of sessions Specified: fill in Not specified: 0	16.Length of each session Specified: Fill in w/ label (hr, minutes) Not specified: 0	17.Length of treatment (# of weeks or sessions) Specified: Fill in w/ label Not specified: 0	18.Frequency of contact (If per week or per month, fill in "other" response as "# per [time period])	19.Is this intervention manualized or was a specific curriculum used?	20.Treatment format	21.Method of assignment to condition	22.Unit of assignment to conditions	23.If matching was used, how were groups matched?	24.Mean age of adult participants (Give exact number or 0 for not specified) 0 = Not specified/no adult participants	25.Mean age of child/youth participants (Give exact number or 0 for not specified) 0 = Not specified/no child/youth participants	26.Patients are	27a.% race/ethnicity - African American African American Asian White, non-Hispanic Hispanic/Latinx Not specified	27b.% race/ethnicity - Asian White, non-Hispanic Hispanic/Latinx Not specified	27c.% race/ethnicity - White, non-Hispanic	27d.% race/ethnicity - Hispanic/Latinx	27e. % race/ethnicity - Not specified	28.Sex (fill in with label) Female % Not specified	29.Income - If author specifies income description, select (1, 2 or 3). If there is no description, select "not specified".	30.How was fidelity assessed?	31. What was the results of the fidelity assessment	32. Treatment Sample size at assignment	33. Treatment Analytic sample size	34. Treatment % attrition	35. Control group sample size	36. 37. Control group analytic sample size	37. Control group .% Attrition (dropout)	38.Health - Child outcomes (Check all that apply)	39.Health - Adult outcomes	40.Financial (check all that apply)	41.Results of statistical comparisons of pretest differences on outcomes	42. Which outcomes did they compare at pretest? (Fill in)	43.Results of statistical comparisons of pretest differences on demographics (eg. race, ethnicity)
Markowitz Final Decisions	Full team	Markowitz 2022	Journal article	Pediatric clinic (primary or specialty)	Adults	No - skip questions 5 & 6	/	/	Free tax preparation	None of the above	Treatment as usual	Government/public	nonprofit volunteers	Yes (fill in): Training from non-profit organization - go to 13	IRS-provided tax preparation training	Private funding (University, grant from foundation, major donor, other philanthropy), Government (grants)	1	0	0	Once	Yes	Individual (one-on-one) – customized treatment of some kind	QED with parallel cohort	Individual participant	Were not matched	30.5 (age median of C=29 + age median of T=32 /2)	0	Not specified	0.52	Not specified	0.1	0.3	0.09	0.83	Not specified	Not measured/not reported (skip next question)		20	20	0	61	61	0	None	None	Financial knowledge, financial attitude, tax filing status	Statistically significant differences found	Paid to file in previous years, VITA site use	Satistically signicant differences found
Marcil Final Decisions	Full team	Marcil 2022	Journal article	Pediatric clinic (primary or specialty)	Adults	No - skip questions 5 & 6	/	/	Free tax preparation	None of the above	Nothing or wait list	Government/public	nonprofit volunteers	Yes	Training from IRS	Private funding (University, grant from foundation, major donor, other philanthropy)	1	0	0	Once	Yes	Individual (one-on-one) – customized treatment of some kind	QED with parallel cohort	Individual participant	Were not matched	Tx = 34 C = 35 = 34.5	0	Not specified	0.613	0.05	0.13	0.18	0.2	0.83	Not specified	Not measured/not reported (skip next question)	Outcomes of fidelity were not reported	88	98	0	98	98	0	None	None	Tax refund receipt and amount, CTC and EITC amounts	No statistical comparisons made	None	Satistically signicant differences found
Sadigh Final Decisions	Full team	Sadigh 2022	Journal article	Adult specialty clinic, delivered via remote sessions	Adults	No - skip questions 5 & 6	/	/	Financial counseling, Public benefits screening and referral, Community resources screening and referral, Assistance in applying or obtaining benefits and resources					Not specified	/	Private funding (University, grant from foundation, major donor, other philanthropy)	2	1 hour	3 mos	2 visits - one two weeks after enrollment and one again three months later	Yes	Individual (one-on-one) – customized treatment of some kind	Random, simple	Individual participant	Were not matched	41.5	0	Primary English speaking	0.52	Not specified	0.41	0.11	0.07	0.81	68.4% below 60k, 31.4% above 60k	coordinator participated in sessions to monitor duration and content using a checklist; administrative records	Outcomes of fidelity were not reported	32	22	0.29	30	18	0.4	None	Physical quality of life, mental health quality of life, care non-adherence	financial worry and material hardship	Statistically significant differences found health outcomes	financial worry, care nonadherence, physical quality of life, menta health quality of life, material hardship	Statistically significant differences found
Schickedanz Final Decisions	Full team	Schickedanz 2023	Journal article	Pediatric clinic (primary or specialty)	Adult/child dyads	Yes - answer questions 5 & 6	One-on-one case management, Public benefits screening and referral, Community resources screening and referral, Assistance in applying or obtaining benefits and resources, Budgeting assistance, Expense reduction, Cost-saving services	Goal setting	None of the above	Diaper distribution (direct)	Treatment as usual: specify: routine clinic visits and visit reminders (text and email), referrals, standardized social needs screening	Nonprofit organization	Students (fill in: Social work)	Yes (fill in): Training from non-profit organization - go to 13	Financial coaching training, Motivational interviewing, Social determinants of health, Community partnerships, Integrated healthcare	Private funding (University, grant from foundation, major donor, other philanthropy), Government (grants)	0	20-40 minutes	4-6 months	As patient deems needed	Yes	Individual (one-on-one) – customized treatment of some kind	Random, simple	Dyad (parent(caregiver)/child, couple, etc)	Were not matched	0	0	Primary English speaking	not specified	Not specified	0.499	0.506	0	0.938	Low Income	Workflow time motion analyses	Outcomes of fidelity were not reported	35	35	0	46	46	0	Visit adherence (Well child), Vaccination schedule adherence	None	Income, Savings	No statistically significant differences	baseline employment income, savings, debt
[truncated: 3 more columns]

## Sheet: Effect sizes
			Continuous Data								Dichotomous data
Study	Outcome Domain	Outcome Measure	Tx mean	Tx SD	Tx N	Con Mean	Con SD	Con N	Hedges' g	CI	Tx # yes	Tx # no	N	Con # yes	Con # no	N	OR	CI
Sadigh	Financial	COST survey	14.4	6.4	22	10.5	7.3	18	0.56	-.06, 1.18
	Financial	Material Hardship									11	11	22	9	9	18	1	0.29, 3.48
	Health	Care non-adherence									11	11	22	10	8	18	0.8	0.23, 2.79
	Health	QOL- Physical health	36.5	7.1	22	38.7	9.1	18	-0.27	-0.88, 0.35
	Health	QOL- Mental health	38.3	8.9	22	38.1	10.1	18	0.02	-0.59, 0.63
Marcil	Financial	CTC amount	Cannot use data provided and did not respond to requests for more data
		EITC amount	Reported dollar amounts (means?) and p value, but unclear what tests they performed- they say simple regression, but don't provide regression coeffecients so can't calculate
		Filed taxes									72	16		79	19		1.08	.51, 2.26
Schickedanz	Financial	Household income	Waiting on data
	Financial	Savings
	Health	6 month well-child
	Health	Missed vaccination
Markowitz	Financial	Tax filing	Not sufficient data to calculate effect sizes.
Effect size calculator
